# Supplementary material for: Exploring Adaptive Cycling Interventions for Young People with Disability: An Online Survey of Providers in Australia
Source: J Clin Med. 2023 Aug 25;12(17):5523. doi: 10.3390/jcm12175523 (PMC10488225; doi:10.3390/jcm12175523)
Supplement: Supplementary file 1 [file jcm-12-05523-s001.zip]

Archive with 6 entries (6 files):
- Supplemental file S1_Survey in full_final.pdf
- Supplemental file S2_Reporting checklists_publish.pdf
- Supplemental file S3_Content and development GRIPP2-SF_final.pdf
- Supplemental file S4_Pre-information and advertisement material_final.pdf
- Supplemental file S5_Resources, Outcome measurements and Participation opportunities_final.pdf
- Supplemental file S6_ Provider perceived barriers and facilitators_final.pdf
